# Supplementary material for: Brackish habitat dictates cultivable Actinobacterial diversity from marine sponges
Source: PLoS One. 2017 Jul 10;12(7):e0176968. doi: 10.1371/journal.pone.0176968 (PMC5503172; doi:10.1371/journal.pone.0176968)
Supplement: S1 Table — (XLSX) [file pone.0176968.s005.xlsx]

## Sheet: Sheet1
Specimen #	OTU	Order	Family	Genus (HCA number)	Species
FLK 13-1-3	TSB001	Suberitida	Suberitidae	Suberites (B1)	sp. (OTU TSB001)
FLK 13-1-5	TSB001	Suberitida	Suberitidae	Suberites (B2)	sp. (OTU TSB001)
FLK 13-1-6	TSB002	Suberitida	Halichondriidae	Halichondria	sp. (OTU TSB002)
FLK 13-1-7	TSB003	Haplosclerida	Chalinidae	Haliclona (B3)	sp. (OTU TSB003)
FLK 13-1-8	TSB004	Poecilosclerida	Coelosphaeridae	Lissodendoryx (B1)	sigmata (de Laubenfels, 1949)
FLK 13-1-9	TSB001	Suberitida	Suberitidae	Suberites (B3)	sp. (OTU TSB001)
FLK 13-1-10	TSB005	Poecilosclerida	Tedaniidae	Tedania (B3)	sp. (OTU TSB005)
FLK 13-1-11	TSB003	Haplosclerida	Chalinidae	Haliclona (B2)	sp. (OTU TSB003)
FLK 13-1-12	TSB004	Poecilosclerida	Coelosphaeridae	Lissodendoryx (B2)	sigmata (de Laubenfels, 1949)
FLK 13-1-13	TSB006	Tetractinellida	Geodiidae	Geodia	sp. (OTU TSB006)
FLK 13-2-18	TSB005	Poecilosclerida	Tedaniidae	Tedania (C1)	sp. (OTU TSB005)
FLK 13-2-19	TSB007	Haplosclerida	Chalinidae	Haliclona (C1)	sp. (OTU TSB007)
FLK 13-2-20	TSB008	Dictyoceratida	Spongiidae	Spongia	sp. (OTU TSB008)
FLK 13-2-21	TSB009	Dictyoceratida	Irciniidae	Ircinia	sp. (OTU TSB009)
FLK 13-2-22	TSB010	Poecilosclerida	Desmacellidae	Biemna	caribea Pulitzer-Finali, 1986
FLK 13-2-23	TSB005	Poecilosclerida	Tedaniidae	Tedania (C2)	sp. (OTU TSB005)
FLK 13-2-24	TSB011	Dictyoceratida	Thorectidae	Hyrtios	sp. (OTU TSB011)
FLK 13-2-25	TSB012	Dictyoceratida	Thorectidae	? Luffariella	sp. (OTU TSB012)
FLK 13-2-26	TSB013	Chondrillida	Chondrillidae	Chondrilla	cf. nucula (Schmidt, 1862)
FLK 13-2-27	TSB014	Tethyida	Tethyidae	Tethya	sp. (OTU TSB014)
FLK 13-2-28	TSB015	Tethyida	Tethyidae	? Tethytimea	sp. (OTU TSB015)
