# Supplementary material for: Brackish habitat dictates cultivable Actinobacterial diversity from marine sponges
Source: PLoS One. 2017 Jul 10;12(7):e0176968. doi: 10.1371/journal.pone.0176968 (PMC5503172; doi:10.1371/journal.pone.0176968)
Supplement: S2 Table — (XLSX) [file pone.0176968.s006.xlsx]

## Sheet: AccessionNumbers
SUB2027252	WMMA1409	KY014994
SUB2027252	WMMA1418	KY014995
SUB2027252	WMMA1420	KY014996
SUB2027252	WMMA1421	KY014997
SUB2027252	WMMA1422	KY014998
SUB2027252	WMMA1423	KY014999
SUB2027252	WMMA1424	KY015000
SUB2027252	WMMA1577	KY015001
SUB2027252	WMMA1578	KY015002
SUB2027252	WMMA1580	KY015003
SUB2027252	WMMA1581	KY015004
SUB2027252	WMMA1585	KY015005
SUB2027252	WMMA1588	KY015006
SUB2027252	WMMA1589	KY015007
SUB2027252	WMMA1590	KY015008
SUB2027252	WMMA1594	KY015009
SUB2027252	WMMA1595	KY015010
SUB2027252	WMMA1599	KY015011
SUB2027252	WMMA1600	KY015012
SUB2027252	WMMA1606	KY015013
SUB2027252	WMMA1608	KY015014
SUB2027252	WMMA1609	KY015015
SUB2027252	WMMA1611	KY015016
SUB2027252	WMMA1612	KY015017
SUB2027252	WMMA1613	KY015018
SUB2027252	WMMA1619	KY015019
SUB2027252	WMMA1620	KY015020
SUB2027252	WMMA1625	KY015021
SUB2027252	WMMA1630	KY015022
SUB2027252	WMMA1633	KY015023
SUB2027252	WMMA1644	KY015024
SUB2027252	WMMA1647	KY015025
SUB2027252	WMMA1649	KY015026
SUB2027252	WMMA1650	KY015027
SUB2027252	WMMA1657	KY015028
SUB2027252	WMMA1661	KY015029
SUB2027252	WMMA1662	KY015030
SUB2027252	WMMA1665	KY015031
SUB2027252	WMMA1666	KY015032
SUB2027252	WMMA1667	KY015033
SUB2027252	WMMA1668	KY015034
SUB2027252	WMMA1672	KY015035
SUB2027252	WMMA1674	KY015036
SUB2027252	WMMA1679	KY015037
SUB2027252	WMMA1680	KY015038
SUB2027252	WMMA1687	KY015039
SUB2027252	WMMA1688	KY015040
SUB2027252	WMMA1693	KY015041
SUB2027252	WMMA1706	KY015042
SUB2027252	WMMA1710	KY015043
SUB2027252	WMMA1723	KY015044
SUB2027252	WMMA1726	KY015045
SUB2027252	WMMA1727	KY015046
SUB2027252	WMMA1731	KY015047
SUB2027252	WMMA1733	KY015048
SUB2027252	WMMA1734	KY015049
SUB2027252	WMMA1736	KY015050
SUB2027252	WMMA1739	KY015051
SUB2027252	WMMA1740	KY015052
SUB2027252	WMMA1741	KY015053
SUB2027252	WMMA1744	KY015054
SUB2027252	WMMA1745	KY015055
SUB2027252	WMMA1746	KY015056
SUB2027252	WMMA1749	KY015057
SUB2027252	WMMA1750	KY015058
SUB2027252	WMMA1751	KY015059
SUB2027252	WMMA1752	KY015060
SUB2027252	WMMA1755	KY015061
SUB2027252	WMMA1757	KY015062
SUB2027252	WMMA1758	KY015063
SUB2027252	WMMA1759	KY015064
SUB2027252	WMMA1760	KY015065
SUB2027252	WMMA1761	KY015066
SUB2027252	WMMA1762	KY015067
SUB2027252	WMMA1764	KY015068
SUB2027252	WMMA1816	KY015069
SUB2027252	WMMA1824	KY015070
SUB2027252	WMMA1836	KY015071
SUB2027252	WMMA1851	KY015072
SUB2027252	WMMA1853	KY015073
SUB2027252	WMMA1862	KY015074
SUB2027252	WMMA1864	KY015075
SUB2027252	WMMA1865	KY015076
SUB2027252	WMMA1866	KY015077
SUB2027252	WMMA1867	KY015078
SUB2027252	WMMA1869	KY015079
SUB2027252	WMMA1874	KY015080
SUB2027252	WMMA1875	KY015081
SUB2027252	WMMA1877	KY015082
SUB2027252	WMMA1887	KY015083
SUB2027252	WMMA1888	KY015084
SUB2027252	WMMA1889	KY015085
SUB2027252	WMMA1890	KY015086
SUB2027252	WMMA1891	KY015087
SUB2027252	WMMA1892	KY015088
SUB2027252	WMMA1893	KY015089
SUB2027252	WMMA1894	KY015090
SUB2027252	WMMA1895	KY015091
SUB2027252	WMMA1896	KY015092
SUB2027252	WMMA1897	KY015093
SUB2027252	WMMA1898	KY015094
SUB2027252	WMMA1899	KY015095
SUB2027252	WMMA1900	KY015096
SUB2027252	WMMA1901	KY015097
SUB2027252	WMMA1902	KY015098
SUB2027252	WMMA1903	KY015099
SUB2027252	WMMA1906	KY015100
SUB2027252	WMMA1907	KY015101
SUB2027252	WMMA1908	KY015102
SUB2027252	WMMA1910	KY015103
SUB2027252	WMMA1912	KY015104
SUB2027252	WMMA1913	KY015105
SUB2027252	WMMA1914	KY015106
SUB2027252	WMMA1915	KY015107
SUB2027252	WMMA1921	KY015108
SUB2027252	WMMA1922	KY015109
SUB2027252	WMMA1923	KY015110
SUB2027252	WMMA1925	KY015111
SUB2027252	WMMA1928	KY015112
SUB2027252	WMMA1930	KY015113
SUB2027252	WMMA1933	KY015114
SUB2027252	WMMA1934	KY015115
SUB2027252	WMMA1946	KY015116
SUB2027252	WMMA1947	KY015117
SUB2027252	WMMA1948	KY015118
SUB2027252	WMMA1949	KY015119
SUB2027252	WMMA1950	KY015120
SUB2027252	WMMA1951	KY015121
SUB2027252	WMMA1953	KY015122
SUB2027252	WMMA1954	KY015123
SUB2027252	WMMA1956	KY015124
SUB2027252	WMMA1957	KY015125
SUB2027252	WMMA1958	KY015126
SUB2027252	WMMA1960	KY015127
SUB2027252	WMMA1961	KY015128
SUB2027252	WMMA1962	KY015129
SUB2027252	WMMA1966	KY015130
SUB2027252	WMMA1967	KY015131
SUB2027252	WMMA1968	KY015132
SUB2027252	WMMA1969	KY015133
SUB2027252	WMMA1970	KY015134
SUB2027252	WMMA1971	KY015135
SUB2027252	WMMA1973	KY015136
SUB2027252	WMMA1974	KY015137
SUB2027252	WMMA1975	KY015138
SUB2027252	WMMA1976	KY015139
SUB2027252	WMMA1977	KY015140
SUB2027252	WMMA1978	KY015141
SUB2027252	WMMA1979	KY015142
SUB2027252	WMMA1983	KY015143
SUB2027252	WMMA1990	KY015144
SUB2027252	WMMA1991	KY015145
SUB2027252	WMMA1993	KY015146
SUB2027252	WMMA1994	KY015147
SUB2027252	WMMA1996	KY015148
SUB2027252	WMMA1997	KY015149
SUB2027252	WMMA1998	KY015150
SUB2027252	WMMA2000	KY015151
SUB2027252	WMMA2002	KY015152
SUB2027252	WMMA2003	KY015153
SUB2027252	WMMA2004	KY015154
SUB2027252	WMMA2005	KY015155
SUB2027252	WMMA2006	KY015156
SUB2027252	WMMA2007	KY015157
SUB2027252	WMMA2008	KY015158
SUB2027252	WMMA2009	KY015159
SUB2027252	WMMA2010	KY015160
SUB2027252	WMMA2011	KY015161
SUB2027252	WMMA2012	KY015162
SUB2027252	WMMA2013	KY015163
SUB2027252	WMMA2014	KY015164
SUB2027252	WMMA2015	KY015165
SUB2027252	WMMA2110	KY015166
SUB2027252	WMMA2116	KY015167
SUB2027252	WMMA2117	KY015168
SUB2027252	WMMA2119	KY015169
SUB2027252	WMMA1536	KY015170
SUB2027252	WMMA1537	KY015171
SUB2027252	WMMA1539	KY015172
SUB2027252	WMMA1540	KY015173
SUB2027252	WMMA1542	KY015174
SUB2027252	WMMA1544	KY015175
SUB2027252	WMMA1546	KY015176
SUB2027252	WMMA1547	KY015177
SUB2027252	WMMA1548	KY015178
SUB2027252	WMMA1549	KY015179
SUB2027252	WMMA1822	KY015180
SUB2027252	WMMA1823	KY015181
SUB2027252	WMMA1826	KY015182
SUB2027252	WMMA1827	KY015183
SUB2027252	WMMA1828	KY015184
SUB2027252	WMMA1829	KY015185
SUB2027252	WMMA1830	KY015186
SUB2027252	WMMA1833	KY015187
SUB2027252	WMMA1834	KY015188
SUB2027252	WMMA1835	KY015189
SUB2027252	WMMA1844	KY015190
SUB2027252	WMMA1845	KY015191
SUB2027252	WMMA1847	KY015192
SUB2027252	WMMA1848	KY015193
SUB2027252	WMMA1849	KY015194
SUB2027252	WMMA1850	KY015195
SUB2027252	WMMA1852	KY015196
SUB2027252	WMMA1854	KY015197
SUB2027252	WMMA1855	KY015198
SUB2027252	WMMA1856	KY015199
SUB2027252	WMMA1858	KY015200
SUB2027252	WMMA1860	KY015201
SUB2027252	WMMA1943	KY015202
SUB2027252	WMMA1944	KY015203
SUB2027252	WMMA2043	KY015204
SUB2027252	WMMA2044	KY015205
SUB2027252	WMMA2045	KY015206
SUB2027252	WMMA2046	KY015207
SUB2027252	WMMA2047	KY015208
SUB2027252	WMMA2048	KY015209
SUB2027252	WMMA2049	KY015210
SUB2027252	WMMA2052	KY015211
SUB2027252	WMMA2053	KY015212
SUB2027252	WMMA2054	KY015213
SUB2027252	WMMA2056	KY015214
SUB2027252	WMMA2057	KY015215
SUB2027252	WMMA2058	KY015216
SUB2027252	WMMA2059	KY015217
SUB2027252	WMMA2060	KY015218
SUB2027252	WMMA2062	KY015219
SUB2027252	WMMA2063	KY015220
SUB2027252	WMMA2064	KY015221
SUB2027252	WMMA2065	KY015222
SUB2027252	WMMA2066	KY015223
SUB2027252	WMMA2067	KY015224
SUB2027252	WMMA2068	KY015225
SUB2027252	WMMA2069	KY015226
SUB2027252	WMMA2072	KY015227
SUB2027252	WMMA2074	KY015228
SUB2027252	WMMA2075	KY015229
SUB2027252	WMMA2076	KY015230
SUB2027252	WMMA2077	KY015231
SUB2027252	WMMA2078	KY015232
SUB2027252	WMMA2079	KY015233
SUB2027252	WMMA2080	KY015234
SUB2027252	WMMA2081	KY015235
SUB2027252	WMMA2082	KY015236
SUB2027252	WMMA2083	KY015237
SUB2027252	WMMA2084	KY015238
SUB2027252	WMMA2085	KY015239
SUB2027252	WMMA2086	KY015240
SUB2027252	WMMA2087	KY015241
SUB2027252	WMMA2088	KY015242
SUB2027252	WMMA2089	KY015243
SUB2027252	WMMA2090	KY015244
SUB2027252	WMMA2091	KY015245
SUB2027252	WMMA2092	KY015246
SUB2027252	WMMA2093	KY015247
SUB2027252	WMMA2094	KY015248
SUB2027252	WMMA2096	KY015249
SUB2027252	WMMA2097	KY015250
SUB2027252	WMMA2098	KY015251
SUB2027252	WMMA2100	KY015252
SUB2027252	WMMA2101	KY015253
SUB2027252	WMMA2102	KY015254
SUB2027252	WMMA2104	KY015255
SUB2027252	WMMA2106	KY015256
SUB2027252	WMMA2107	KY015257
SUB2027252	WMMA2108	KY015258
SUB2027252	WMMA2109	KY015259
SUB2027252	WMMA2120	KY015260
SUB2027252	WMMA2121	KY015261
SUB2027252	WMMA2122	KY015262
SUB2027252	WMMA2124	KY015263
